# Supplementary material for: Pulmonary MicroRNA Changes Alter Angiogenesis in Chronic Obstructive Pulmonary Disease and Lung Cancer
Source: Biomedicines. 2021 Jul 16;9(7):830. doi: 10.3390/biomedicines9070830 (PMC8301412; doi:10.3390/biomedicines9070830)
Supplement: Supplementary file 1 [file biomedicines-09-00830-s001.zip]

Archive with 1 entries (1 files):
- biomedicines-1272798-supplementary.pdf
